# Supplementary material for: The alarms should no longer be ignored: survey of the demand, capacity and provision of adult community eating disorder services in England and Scotland before COVID-19
Source: BJPsych Bull. 2024 Aug;48(4):212–20. doi: 10.1192/bjb.2023.57 (PMC11543318; doi:10.1192/bjb.2023.57)
Supplement: Viljoen et al. supplementary material 1 — Viljoen et al. supplementary material [file S2056469423000578sup001.xlsx]

## Sheet: Capacity
Service Capacity
Name of the Community Eating Disorder Service (to be anonymised at write-up of the results):
Name and email address of the co-author:
Please indicate how many (whole time equivalent, Agenda for Change Band Level) of the following professional groups were (1) represented in the budget of your service (2) actually in post on 31st March 2020:
	Budgeted										Actual
Role	Total Budgeted Whole Time Equivalent (WTE)	WTE A4C Band level 3	WTE A4C Band level 4	WTE A4C Band level 5	WTE A4C Band level 6	WTE A4C Band level 7	WTE A4C Band level 8A	WTE A4C Band level 8B	WTE A4C Band level 8C	WTE A4C Band level 8D	Total Actual WTE (i.e. in post)
Administrative Staff
Assistant Psychologists (Clinical)
Assistant Psychologists/Data Analysts/Research Assistants
Dieticians
(Systemic) Family Therapists
Medical professionals (GP or physician)
Nursing Staff
Occupational Therapists
Operational/Team Manager
Psychiatrists (consultant)
Psychiatrists (e.g. specialty doctors)
Psychologists/Psychological Therapists (consultant)
Psychologists/Psychological Therapists
Peer Support Workers
Social Workers
Support Workers
Other (Please specify)?
Thank you. Please remember to complete the Demand Sheet too.

## Sheet: Demand
	Service Demands
	Name of Community Eating Disorder Service (to be anonymised at write-up of the results): (please insert name here)
	DEMAND ON COMMUNITY EATING DISORDERS SERVICE		2014/15	2015/16	2016/17	2017/18	2018/19	2019/2020
	Number of Referrals	Total
	Source of Referrals (Numbers for 2019-2020 only)	GP	_	_	_	_	_
		Child and Adolescent Mental Health Services	_	_	_	_	_
		Adult/ Community Mental Health Team	_	_	_	_	_
		Acute Inpatient units	_	_	_	_	_
		Self	_	_	_	_	_
		Other (Please specify)	_	_	_	_	_
	Average wait times	Assessment Routine	_	_	_	_	_
		Assessment Urgent/priority	_	_	_	_	_
		Individual psychological treatment - Routine	_	_	_	_	_
		Individual psychological treatment - Urgent	_	_	_	_	_
	Age Range of Referrals (Number)	<25
		25 and older
	Gender of Referrals (Number)	Male
		Female
		Other
	Ethnicity of Referrals (Number)	White
		Mixed / Multiple Ethnic Groups
		Asian / Asian British
		Black / African / Caribbean / Black British
		Other ethnic group
	Number of Eating Disorder Diagnoses (ICD-10)	Anorexia Nervosa	_	_	_	_	_
		Atypical Anorexia Nervosa	_	_	_	_	_
		Bulimia Nervosa	_	_	_	_	_
		Atypical Bulimia Nervosa	_	_	_	_	_
		Overeating associated with other psychological disturbances (including Binge-Eating Disorder)	_	_	_	_	_
		Vomiting associated with other psychological disturbances	_	_	_	_	_
		Eating disorder unspecified	_	_	_	_	_
		N/A (No diagnosable eating disorder)	_	_	_	_	_
	Number of Eating Disorder Diagnoses (DSM-5)	ARFID	_	_	_	_	_
	Mean EDE-Q Score (All Diagnoses)	Assessment	_	_	_	_	_
		End of Treatment	_	_	_	_	_
	Mean CIA Score (All Diagnosies)	Assessment	_	_	_	_	_
		End of Treatment	_	_	_	_	_
	Evidence based treatment was offered in 2019-20 for: (please put X in box)	BED	Yes		No		Partial
		ARFID	Yes		No		Partial
		OSFED	Yes		No		Partial
	Does your service have exclusion criterias in place? (if so, please give further details)	Give details here…
